# Supplementary material for: Transcriptomic profiling of lung alveolar macrophages reveals distinct contribution of sterol metabolism in macrophage response to Cryptococcus gattii infection
Source: PLoS One. 2025 Sep 30;20(9):e0333090. doi: 10.1371/journal.pone.0333090 (PMC12483273; doi:10.1371/journal.pone.0333090)
Supplement: S1 Data — (XLSX) [file pone.0333090.s010.xlsx]

## Sheet: Fig. 2C
Quantitative real-time PCR analysis in AMs
Fdps Fold induction (2Δ(ΔCT) )
AM PBS D.7	AM R265 D.7
1	5.9794
1	4.05584
1	1.81504
	3.09513
Cyp51 Fold induction (2Δ(ΔCT) )
AM PBS D.7	AM R265 D.7
1	1.40444
1	1.54756
1.07	1.45
1	1.10957
Sqle Fold induction (2Δ(ΔCT) )
AM PBS D.7	AM R265 D.7
1	1.67018
1	3.63008
1	2.82843
	1.47427
	2.65737
Sc5d Fold induction (2Δ(ΔCT) )
AM PBS D.7	AM R265 D.7
1	0.040386
1	0.858565
1	0.281265
	0.262429
	1.07177
Hsd17b7 Fold induction (2Δ(ΔCT) )
AM PBS D.7	AM R265 D.7
1	14.723
1	15.1369
1	29.2426
Fdft1 Fold induction (2Δ(ΔCT) )
AM PBS D.7	AM R265 D.7
1	0.632878
1	0.895025
1	0.858565
Msmo1 Fold induction (2Δ(ΔCT) )
AM PBS D.7	AM R265 D.7
1	0.858565
1	0.752623
1	0.143587
	0.150726
	0.517632
Lss Fold induction (2Δ(ΔCT) )
AM PBS D.7	AM R265 D.7
1	5.31474
1	18.7654
1	32.8996
	20.8215
	29.0406
Abca1 Fold induction (2Δ(ΔCT) )
AM PBS D.7	AM R265 D.7
1	0.291183
1	0.175556
1	0.34151
	0.183011
	0.210224
Pttp Fold induction (2Δ(ΔCT) )
AM PBS D.7	AM R265 D.7
1	0.289172
1	0.219151
1	0.624165
1	0.400535
	0.406126
	0.524858
Plin1 Fold induction (2Δ(ΔCT) )
AM PBS D.7	AM R265 D.7
1	0.244855
1	0.0103804
1	0.00587987
1	0.00410046
	0.0138882
Cidec Fold induction (2Δ(ΔCT) )
AM PBS D.7	AM R265 D.7
1	0.0940779
1	0.0953912
1	0.0507658
1	0.0310341
	0.0551689

## Sheet: Fig. 3B
The level of cholesterol (µg/mg protein) in RAW 264.7 cells from different conditions.
NI+DMSO	NI+10µM LOV	R265+DMSO	R265+10µM LOV
79.4677	52.3037	143.55	44.4951
102.206	57.4529	113.832	56.8094
91.1989	35.7738	136.709	45.523

## Sheet: Fig. 3D
The cryptococcal uptake using the CFU assay at 2 hpi in RAW 264.7 cells.
CFU
R265+DMSO	R265+10µM LOV
1350	1350
1350	1080
1710	1035

## Sheet: Fig. 3F
The intracellular cryptococcal load (ICL) at 24 hpi and the intracellular proliferation rate (IPR) in RAW 264.7 macrophages.
ICL at 24 hpi (CFU)			IPR (24 hpi/2hpi)
R265+DMSO	R265+10µM LOV		R265+DMSO	R265+10µM LOV
494	130		0.7037	0.037
525	370		0.567	0.3814
540	31.5		0.4	0.04

## Sheet: Fig. 3G
The intracellular cryptococcal load (ICL) at 24 hpi and the intracellular proliferation rate (IPR) in BMDMs.
ICL at 24 hpi (CFU)			IPR (24 hpi/2hpi)
R265+DMSO	R265+10µM LOV		R265+DMSO	R265+10µM LOV
235.6	60.8		1.05556	0.510753
288.8	114		1.02557	0.566761
342	129.2		1.21449	0.458807

## Sheet: Fig. 4A
Quantitative real-time PCR analysis in BMDMs
Nos2 Fold induction (2Δ(ΔCT) )
NI+DMSO	R265+DMSO	R265+10µM LOV
1	3.2288	5.06478
1	3.2695	4.8118
1	2.28531	4.76141
Il6 Fold induction (2Δ(ΔCT) )
NI+DMSO	R265+DMSO	R265+10µM LOV
1	6.89715	9.69674
1	6.98374	10.6332
1	6.17051	9.60902
Il1b Fold induction (2Δ(ΔCT) )
NI+DMSO	R265+DMSO	R265+10µM LOV
1	2.56152	2.29342
1	2.78949	4.63478
1	2.73661	2.69519
Tnfa Fold induction (2Δ(ΔCT) )
NI+DMSO	R265+DMSO	R265+10µM LOV
1	2.1236	2.8501
1	2.1795	3.45216
1	2.12868	2.17642
Mmp9 Fold induction (2Δ(ΔCT) )
NI+DMSO	R265+DMSO	R265+10µM LOV
1	2.41496	2.58023
1	3.32649	4.79822
1	3.10357	6.64343
Arg1 Fold induction (2Δ(ΔCT) )
NI+DMSO	R265+DMSO	R265+10µM LOV
1	0.984866	0.328622
1	0.765248	1.92186
1	1.8908	0.964598
Fizz1 Fold induction (2Δ(ΔCT) )
NI+DMSO	R265+DMSO	R265+10µM LOV
1	1.50004	4.39999
1	2.93863	1.4041
1	2.94241	1.93724
Ym1 Fold induction (2Δ(ΔCT) )
NI+DMSO	R265+DMSO	R265+10µM LOV
1	8.03891	8.9476
1	8.03334	8.00832
1	0.0317082	3.76853
Tlr4 Fold induction (2Δ(ΔCT) )
NI+DMSO	R265+DMSO	R265+10µM LOV
1	12.0283	9.11255
1	12.6845	23.0309
1	12.0877	28.8693
Lyz1 Fold induction (2Δ(ΔCT) )
NI+DMSO	R265+DMSO	R265+10µM LOV
1	1.37745	2.90291
1	1.30321	0.812574
1	1.08598	3.41527

## Sheet: Fig. 4B
Percentage and mean fluorescence intensity (MFI) of ROS production using H2DCF-DA in BMDMs by flow cytometric analysis.
H2DCF-DA (%)
NI+DMSO	R265+DMSO	R265+10µM LOV
8.61	18	13.2
4	16.4	17.6
4.24	12.7	10
MFI
NI+DMSO	R265+DMSO	R265+10µM LOV
117	150	137
135	144	109
113	145	131

## Sheet: Fig. 5A
The intracellular cryptococcal load (ICL) at 24 hpi in BMDMs.
ICL at 24 hpi (CFU)
R265+DMSO	R265+10µM LOV	R265+20µg/mL FLC	R265+20µg/mL FLC+10µM LOV
260	177	199	135
277	161	176	77
267	150	209	99

## Sheet: Fig. 5B
The intracellular proliferation rate (IPR) in BMDMs.
IPR (24 hpi/2hpi)
R265+DMSO	R265+10µM LOV	R265+20µg/mL FLC	R265+20µg/mL FLC+10µM LOV
0.8623	0.3533	0.3972	0.2695
0.9379	0.5451	0.595937	0.260722
0.9041	0.5079	0.707675	0.335214

## Sheet: Fig. 5C
The extracellular yeasts using the CFU assay at 24 hpi in BMDMs.
Extracellular yeast at 24 hpi (CFU)
R265+DMSO	R265+10µM LOV	R265+20µg/mL FLC	R265+20µg/mL FLC+10µM LOV
749	654	35	48
844	865	15	30
832	928	31	25

[truncated: 9 more sheets: Fig. 5D, Fig. 5E, Fig. 6B, Fig. 6C, Fig. 6E, Fig. 6F, S1 Fig., S2 Fig., S3 Fig.]
